# Supplementary material for: Methylation of Estrogen Receptor 1 Gene in the Paraspinal Muscles of Girls with Idiopathic Scoliosis and Its Association with Disease Severity
Source: Genes (Basel). 2021 May 21;12(6):790. doi: 10.3390/genes12060790 (PMC8224318; doi:10.3390/genes12060790)
Supplement: Supplementary file 1 [file genes-12-00790-s001.zip]

Archive with 1 entries (1 files):
- genes-1210052-supplementary.pdf
